# Supplementary material for: Symptoms after COVID-19 Infection in Individuals with Multiple Sclerosis in Poland
Source: J Clin Med. 2021 Nov 10;10(22):5225. doi: 10.3390/jcm10225225 (PMC8618380; doi:10.3390/jcm10225225)
Supplement: Supplementary file 1 [file jcm-10-05225-s001.zip]

Archive with 1 entries (1 files):
- jcm-1402403-supplementary.pdf
